# Supplementary material for: Lifestyle Interventions in Patients in Active Surveillance for Prostate Cancer: A Systematic Review
Source: J Clin Med. 2026 Apr 28;15(9):3369. doi: 10.3390/jcm15093369 (PMC13164312; doi:10.3390/jcm15093369)
Supplement: Supplementary file 1 [file jcm-15-03369-s001.zip]

Archive with 1 entries (1 files):
- jcm-4223568-PRISMA_2020_checklist.pdf
